# Supplementary material for: Associations of four biological age markers with child development: A multi-omic analysis in the European HELIX cohort
Source: eLife. 2023 Jun 6;12:e85104. doi: 10.7554/eLife.85104 (PMC10338035; doi:10.7554/eLife.85104)
Supplement: Source code 1. [file elife-85104-code1.zip]

Archive with 1 entries (1 files):
- 22-11-2022-RA-eLife-85104/Helix bioage analysis script.R
